# Supplementary material for: Prevalence and Predictors of Food Insecurity among Students of a Spanish University during the COVID-19 Pandemic: FINESCOP Project at the UPV/EHU
Source: Nutrients. 2023 Apr 11;15(8):1836. doi: 10.3390/nu15081836 (PMC10142759; doi:10.3390/nu15081836)
Supplement: Supplementary file 1 [file nutrients-15-01836-s001.zip]

Archive with 3 entries (3 files):
- Supplementary Table S1_Nutrients_.pdf
- Supplementary Table S2_Nutrients_.pdf
- Supplementary Table S3_Nutrients_.pdf
